# Supplementary material for: Molecular Profiles and Antimicrobial Resistance Genes in Bacterial Isolates from Chronic Rhinosinusitis Patients
Source: Pathogens. 2026 Mar 12;15(3):311. doi: 10.3390/pathogens15030311 (PMC13029087; doi:10.3390/pathogens15030311)
Supplement: Supplementary file 1 [file pathogens-15-00311-s001.zip]

Archive with 1 entries (1 files):
- pathogens-4157291-supplementary.pdf
